# Supplementary material for: High-Voltage Electrical Discharge Extraction of Polyphenols from Winter Savory (Satureja montana L.): Antioxidant Assessment and Chemometric Interpretation
Source: Plants (Basel). 2025 Jul 17;14(14):2214. doi: 10.3390/plants14142214 (PMC12300982; doi:10.3390/plants14142214)
Supplement: Supplementary file 1 [file plants-14-02214-s001.zip]

Archive with 1 entries (1 files):
- plants-3720582-supplementary.pdf
